# Supplementary material for: Parameter estimation of qualitative biological regulatory networks on high performance computing hardware
Source: BMC Syst Biol. 2018 Dec 29;12:146. doi: 10.1186/s12918-018-0670-y (PMC6311083; doi:10.1186/s12918-018-0670-y)
Supplement: Supplementary file 1 — SMBIONET FILE 1. The input file used for computing model parameters for the Hexosamine Biosynthetic Pathway (HBP). The sections entitled VAR, REG, PARA and CTL corresponds to the allowed expression levels of entities, interactions in the Biological Regulatory Network(BRN), permissible parameter range of each entity and CTL formulas, respectively. (ZIP 1 kb) [file 12918_2018_670_MOESM1_ESM.zip]

Archive with 1 entries (1 files):
- S1-HBP_model_input
