# Supplementary material for: Parameter estimation of qualitative biological regulatory networks on high performance computing hardware
Source: BMC Syst Biol. 2018 Dec 29;12:146. doi: 10.1186/s12918-018-0670-y (PMC6311083; doi:10.1186/s12918-018-0670-y)
Supplement: Supplementary file 1 — SMBIONET FILE 1. The input file used for computing model parameters for the Hexosamine Biosynthetic Pathway (HBP). The sections entitled VAR, REG, PARA and CTL corresponds to the allowed expression levels of entities, interactions in the Biological Regulatory Network(BRN), permissible parameter range of each entity and CTL formulas, respectively. (ZIP 1 kb) [file 12918_2018_670_MOESM1_ESM.zip › S1-HBP_model_input]

VAR

NFKB = 0 1 ;
PI3K = 0 1 ;
OGA = 0 1 ;
P53 = 0 1 ;
P21 = 0 1 ;
FOXM = 0 1 ;
OGT = 0 1 ;
MDM2 = 0 1 ;
CMyc = 0 1 ;

REG

PI3K [(PI3K>=1)]=> NFKB FOXM ;
P21 [(P21<1)]=> NFKB ;
OGT [(OGT>=1)]=> PI3K CMyc ;
P53 [(P53<1)]=> PI3K FOXM CMyc ;
NFKB [(NFKB>=1)]=> PI3K P53 ;
OGT [(OGT<1)]=> OGA ;
MDM2 [(MDM2<1)]=> P53 ;
P53 [(P53>=1)]=> P21 MDM2 ;
PI3K [(PI3K<1)]=> P21 ;
FOXM [(FOXM<1)]=> P21 ;
OGA [(OGA<1)]=> OGT ;
CMyc [(CMyc>=1)]=> OGT ;

PARA

# Parameters for NFKB

K_NFKB = 0  ;
K_NFKB+P21 = 0  ;		
K_NFKB+PI3K = 0  ;		
K_NFKB+P21+PI3K =  1 ;

# Parameters for PI3K

K_PI3K = 0  ;
K_PI3K+NFKB = 0 1 ;  		
K_PI3K+OGT =  1 ;		#In the prescence of OGT, PI3K is expressed (Sodi et. al 2015, Józwiak, Paweł, et al., 2014) 		
K_PI3K+P53 = 0 1 ; 		
K_PI3K+NFKB+OGT = 0 1 ;		
K_PI3K+OGT+P53 =  1 ;		# All inhibitor absent and atlease one activator is present -> 1
K_PI3K+NFKB+P53 =  1 ;		# All inhibitor absent and atlease one activator is present -> 1 
K_PI3K+NFKB+OGT+P53 =  1 ;	

# Parameters for OGA

K_OGA = 0  ;
K_OGA+OGT =  1 ;

# Parameters for P53

K_P53 = 0  ;
K_P53+MDM2 = 0 1 ;		
K_P53+NFKB = 0 1 ;		
K_P53+MDM2+NFKB =  1 ;

# Parameters for P21

K_P21 = 0  ;
K_P21+FOXM = 0  ;		
K_P21+P53 = 0 1 ;
K_P21+PI3K = 0  ;		#All activators are absent and atleast one inhibitor is present
K_P21+FOXM+P53 = 1 ; 	         	
K_P21+P53+PI3K = 1 ;
K_P21+FOXM+PI3K = 0 1 ;		
K_P21+FOXM+P53+PI3K =  1 ;

# Parameters for FOXM

K_FOXM = 0  ;
K_FOXM+P53 = 0 1 ;		
K_FOXM+PI3K = 0 1 ;		
K_FOXM+P53+PI3K =  1 ;

# Parameters for OGT

K_OGT = 0;
K_OGT+CMyc = 0 ;  		
K_OGT+OGA =  0  ;		
K_OGT+CMyc+OGA= 0;

# Parameters for MDM2

K_MDM2 = 0  ;
K_MDM2+P53 =  1 ;

# Parameters for CMyc

K_CMyc =  0 ;
K_CMyc+OGT = 0 1 ;		
K_CMyc+P53 = 0 1 ;		
K_CMyc+OGT+P53 =  1 ;


CTL


#((OGT=1 & OGA=0 ) -> EF(AG(NFKB=1 & OGT=1 & OGA=0 & MDM2=1 & PI3K=1 &  FOXM=1 & P21=0 & CMyc=1 & P53=1)))
#&
((OGT =0 & OGA=1 & P53=1 & P21=1) -> EX(EF(OGT =0 & OGA=1 & P53=1 & P21=1 )))
&
((OGT=0 & OGA=1 ) ->
EF(AG(OGT =0 & OGA=1 & PI3K=0 &  FOXM=0 & P21=1 & CMyc=0)))
