# Supplementary material for: Parameter estimation of qualitative biological regulatory networks on high performance computing hardware
Source: BMC Syst Biol. 2018 Dec 29;12:146. doi: 10.1186/s12918-018-0670-y (PMC6311083; doi:10.1186/s12918-018-0670-y)
Supplement: Supplementary file 2 — SMBIONET FILE 2. The SMBioNet file contains source code of qualitative model of Fibroblast Growth Factor (FGF) Signalling in Drosophila melanogaster. (ZIP 1 kb) [file 12918_2018_670_MOESM2_ESM.zip]

Archive with 1 entries (1 files):
- S2_FGF_model_input
