# Supplementary material for: Parameter estimation of qualitative biological regulatory networks on high performance computing hardware
Source: BMC Syst Biol. 2018 Dec 29;12:146. doi: 10.1186/s12918-018-0670-y (PMC6311083; doi:10.1186/s12918-018-0670-y)
Supplement: Supplementary file 2 — SMBIONET FILE 2. The SMBioNet file contains source code of qualitative model of Fibroblast Growth Factor (FGF) Signalling in Drosophila melanogaster. (ZIP 1 kb) [file 12918_2018_670_MOESM2_ESM.zip › S2_FGF_model_input]

VAR

Ths = 0 1 ;
Pyr = 0 1 ;
Bni = 0 1 ;
Htl = 0 1 ;
Btl = 0 1 ;
Stumps = 0 1 ;
PLCg = 0 1 ;
Drk = 0 1 ;
Csw = 0 1 ;
Sos = 0 1 ;
Gap1 = 0 1 ;
Ras = 0 1 ;
Sty = 0 1 ;
Raf = 0 1 ;
Cnk = 0 1 ;
Src42 = 0 1 ;
Ksr = 0 1 ;
Dsor1 = 0 1 ;
RI = 0 1 ;
Msk = 0 1 ;
Aop = 0 1 ;
Pnt = 0 1 ;
Targets = 0 1 ;

REG

Ths [(Ths>=1)]=> Htl ;
Pyr [(Pyr>=1)]=> Htl ;
Bni [(Bni>=1)]=> Btl ;
Htl [(Htl>=1)]=> Stumps ;
Btl [(Btl>=1)]=> Stumps ;
Drk [(Drk>=1)]=> PLCg ;
Stumps [(Stumps>=1)]=> Drk ;
Csw [(Csw>=1)]=> Drk ;
Drk [(Drk>=1)]=> Sos ;
PLCg [(PLCg>=1)]=> Gap1 ;
Sos [(Sos>=1)]=> Ras ;
Gap1 [(Gap1<1)]=> Ras ;
Sty [(Sty<1)]=> Ras ;
Ras [(Ras>=1)]=> Raf ;
Cnk [(Cnk>=1)]=> Raf ;
Src42 [(Src42>=1)]=> Raf ;
Ksr [(Ksr>=1)]=> Raf ;
Raf [(Raf>=1)]=> Dsor1 ;
Dsor1 [(Dsor1>=1)]=> RI ;
Msk [(Msk>=1)]=> RI ;
RI [(RI<1)]=> Aop ;
RI [(RI>=1)]=> Pnt ;
Pnt [(Pnt>=1)]=> Targets ;
Aop [(Aop<1)]=> Targets ;

PARA

# Parameters for Ths

K_Ths = 1  ;

# Parameters for Pyr

K_Pyr = 1  ;

# Parameters for Bni

K_Bni = 1  ;

# Parameters for Htl

K_Htl = 0  ;
K_Htl+Pyr = 1 ;
K_Htl+Ths = 1 ;
K_Htl+Pyr+Ths =  1 ;

# Parameters for Btl

K_Btl = 0  ;
K_Btl+Bni =  1 ;

# Parameters for Stumps

K_Stumps = 0  ;
K_Stumps+Btl = 1 ;
K_Stumps+Htl = 1 ;
K_Stumps+Btl+Htl = 1 ;

# Parameters for PLCg

K_PLCg = 1  ;
K_PLCg+Drk =  1 ;

# Parameters for Drk

K_Drk = 0  ;
K_Drk+Csw =  1 ;
K_Drk+Stumps =  1 ;
K_Drk+Csw+Stumps = 1 ;

# Parameters for Csw

K_Csw = 0  ;

# Parameters for Sos

K_Sos = 1  ;
K_Sos+Drk =  1 ;

# Parameters for Gap1

K_Gap1 = 1  ;
K_Gap1+PLCg =  1 ;

# Parameters for Ras

K_Ras = 0  ;
K_Ras+Gap1 = 0 1 ;
K_Ras+Sos = 0 1 ;
K_Ras+Sty = 0 1 ;
K_Ras+Gap1+Sos = 0 1 ;
K_Ras+Sos+Sty = 0 1 ;
K_Ras+Gap1+Sty = 0 1 ;
K_Ras+Gap1+Sos+Sty = 1 ;

# Parameters for Sty

K_Sty = 0  ;

# Parameters for Raf

K_Raf = 1  ;
K_Raf+Cnk =  1 ;
K_Raf+Ksr =   1;
K_Raf+Ras =   1;
K_Raf+Src42 =   1;
K_Raf+Cnk+Ksr =   1;
K_Raf+Ksr+Ras =   1;
K_Raf+Ksr+Src42 =   1 ;
K_Raf+Cnk+Ras =   1;
K_Raf+Ras+Src42 =   1;
K_Raf+Cnk+Src42 =   1;
K_Raf+Cnk+Ksr+Src42 =   1 ;
K_Raf+Cnk+Ksr+Ras =   1;
K_Raf+Cnk+Ras+Src42 =   1;
K_Raf+Ksr+Ras+Src42 =   1;
K_Raf+Cnk+Ksr+Ras+Src42 =1 ;

# Parameters for Cnk

K_Cnk = 0  ;

# Parameters for Src42

K_Src42 = 0 1 ;

# Parameters for Ksr

K_Ksr = 0  ;

# Parameters for Dsor1

K_Dsor1 = 1  ;
K_Dsor1+Raf = 1 ;

# Parameters for RI

K_RI = 1  ;
K_RI+Dsor1 = 0 1 ;
K_RI+Msk = 0 1 ;
K_RI+Dsor1+Msk = 0 1 ;

# Parameters for Msk

K_Msk = 0 1 ;

# Parameters for Aop

K_Aop = 0 1 ;
K_Aop+RI = 1 ;

# Parameters for Pnt

K_Pnt =  1 ;
K_Pnt+RI = 1 ;

# Parameters for Targets

K_Targets = 0 ;
K_Targets+Aop = 1 ;
K_Targets+Pnt =  1 ;
K_Targets+Aop+Pnt = 1 ;

CTL

((Csw=0 & Cnk=0 & Src42=0 & Msk=0) -> AF(AG(Csw=0 & Src42=0 & Msk=0 & Aop=0)))
